# Supplementary material for: A DCS-related lncRNA signature predicts the prognosis and chemotherapeutic response of patients with gastric cancer
Source: Biosci Rep. 2022 Sep 2;42(9):BSR20220989. doi: 10.1042/BSR20220989 (PMC9446389; doi:10.1042/BSR20220989)
Supplement: Supplementary Files S1-S2 [file BSR-2022-0989_supp1.zip]

Archive with 2 entries (2 files):
- BSR-2022-0989_supp1.txt
- BSR-2022-0989_supp2.txt
