# Supplementary material for: A DCS-related lncRNA signature predicts the prognosis and chemotherapeutic response of patients with gastric cancer
Source: Biosci Rep. 2022 Sep 2;42(9):BSR20220989. doi: 10.1042/BSR20220989 (PMC9446389; doi:10.1042/BSR20220989)
Supplement: Supplementary Files S1-S2 [file BSR-2022-0989_supp1.zip › BSR-2022-0989_supp1.txt]

gene	conMean	treatMean	logFC	pValue	fdr
AC068790.3	0.175110943	0.435844133	1.315543042	7.16E-08	3.28E-07
AL163953.1	0.092941303	0.432177344	2.217231663	8.50E-05	0.000161628
GTF3C2-AS1	0.11088499	0.286344435	1.368687482	5.96E-11	1.04E-09
AL161729.3	0.144822015	0.486290187	1.747536548	5.58E-08	2.61E-07
LINC02804	0.083234357	0.221213584	1.410188921	9.90E-06	2.34E-05
AP001453.2	0.108137114	0.254919728	1.237181269	0.000148156	0.000270324
AL161729.4	0.099552476	0.407111211	2.03189385	5.97E-07	2.12E-06
AC002558.2	0.15996011	0.388160957	1.278942837	2.86E-06	8.05E-06
ITCH-IT1	0.30351287	0.756403033	1.317397454	6.10E-06	1.53E-05
AC009686.1	0.191668998	0.449236847	1.228859262	1.21E-05	2.79E-05
LINC01123	0.275962951	0.792160995	1.521319075	5.04E-11	9.19E-10
AC009120.3	0.593487464	1.355641437	1.191686178	4.78E-07	1.77E-06
AC016405.1	0.178992651	0.426560548	1.252850185	2.12E-06	6.18E-06
RNF157-AS1	0.14059159	0.34568814	1.297960812	0.002019901	0.00298956
AC074117.1	0.788083596	2.172688234	1.463060595	1.16E-16	3.22E-14
AP001160.1	0.274263318	0.60010033	1.129642045	3.60E-09	2.73E-08
MRPS9-AS1	0.114433201	0.331505443	1.534526867	1.01E-08	6.31E-08
ZBTB40-IT1	0.239531736	0.519979053	1.118236696	1.43E-05	3.20E-05
LINC00605	0.092587369	0.465960097	2.331319113	0.001384433	0.00212828
N4BP2L2-IT2	0.272937519	0.63262091	1.212770515	2.70E-08	1.45E-07
AC116552.1	0.258691416	0.6155236	1.250581992	8.87E-07	2.98E-06
FARP1-AS1	0.109338992	0.22726805	1.055586897	0.006344639	0.008622201
AL138963.1	0.504086071	1.234349172	1.292008566	8.01E-06	1.95E-05
AL513523.3	0.147158291	0.37451715	1.347662961	6.15E-08	2.86E-07
NR2F1-AS1	1.047985487	0.48185944	-1.120934462	0.000670955	0.001079151
AC018653.3	0.459840897	1.32655521	1.528478034	2.37E-11	5.74E-10
AC106782.5	0.364509232	0.973645685	1.417441508	3.55E-11	7.07E-10
AC120114.1	0.251798828	0.524318855	1.058172856	1.75E-06	5.36E-06
AC022509.2	0.158593825	0.437467303	1.463838589	0.000226228	0.000394658
MBNL1-AS1	3.606294099	1.277836024	-1.496814338	0.001931335	0.002873765
AC036108.3	2.847183655	0.635676899	-2.16316999	0.011382578	0.015154078
EFCAB14-AS1	0.156912242	0.343621846	1.130863851	5.73E-06	1.45E-05
AC053503.3	5.068480755	1.19410005	-2.085629653	2.66E-07	1.06E-06
AP001363.2	0.708120174	0.287776357	-1.299046151	3.21E-06	8.84E-06
AL591178.1	0.089557407	0.46520381	2.376978252	3.09E-07	1.20E-06
AC107993.1	0.201212367	0.504585173	1.326378834	1.76E-06	5.37E-06
AL049835.1	0.253521315	0.664211294	1.389535208	0.000156524	0.000283731
LY6E-DT	0.147497115	0.384192542	1.38114278	6.74E-05	0.000131
HAGLROS	0.235671414	0.703729096	1.57824339	1.66E-05	3.68E-05
LINC00106	0.626847337	1.831010864	1.546454314	6.43E-09	4.31E-08
AC099850.1	0.080219818	0.358692875	2.160718497	2.09E-05	4.52E-05
AL078587.1	0.088352486	0.523406224	2.566588447	1.13E-11	3.16E-10
AC005072.1	0.173912095	0.392294759	1.173579793	2.30E-05	4.88E-05
AC008115.3	0.438549976	1.115495719	1.346871814	4.19E-09	3.07E-08
AC073842.2	0.157871089	0.403617228	1.354240763	8.30E-06	2.01E-05
AC090519.1	0.361616378	0.88936751	1.298319682	1.51E-08	8.95E-08
MIR100HG	6.064028876	2.182605368	-1.47422532	0.004891471	0.006796763
LINC02106	1.347980979	0.271948592	-2.309394277	5.92E-07	2.12E-06
AL049539.1	0.144240036	0.528612832	1.873739787	3.30E-09	2.55E-08
AC027514.2	0.140549975	0.308651523	1.134895712	2.04E-08	1.14E-07
U47924.3	0.153243976	0.312154802	1.026431301	0.000193004	0.000341516
AC079907.1	0.140383344	0.395893725	1.495741422	1.70E-08	9.59E-08
AD001527.1	0.550992399	1.125067967	1.029907838	0.000149096	0.00027115
AP000866.6	0.232114598	0.639515839	1.462142833	5.02E-10	5.22E-09
LINC00174	0.903259639	2.254122926	1.319353543	3.37E-09	2.59E-08
AC004494.1	0.105822613	0.231263332	1.127888589	0.000591192	0.000956392
AC025178.1	0.178756825	0.433688985	1.278662474	0.00152304	0.002312611
PRC1-AS1	0.095849083	0.277641808	1.534388292	3.64E-09	2.74E-08
AC015911.8	0.449163868	1.012269429	1.172279551	6.25E-05	0.000122031
AC108727.1	0.186247512	0.551542173	1.566250051	1.71E-07	7.11E-07
LINC01376	0.165060984	0.376902166	1.191190939	9.02E-07	3.00E-06
AL355472.3	0.067394494	0.224094975	1.733407652	0.000538424	0.000877402
MCF2L-AS1	1.562975307	4.607700683	1.559752017	3.54E-07	1.36E-06
U62317.2	1.318370755	3.033669071	1.202307572	8.79E-12	2.72E-10
AL136115.2	0.127776947	0.598160768	2.226905714	2.54E-12	9.11E-11
KRT7-AS	0.134149141	1.026777887	2.936214406	3.12E-10	3.75E-09
AL358472.3	0.50623767	1.037678847	1.035473241	7.23E-07	2.49E-06
AC092168.2	0.217702508	0.533370714	1.292780587	5.89E-07	2.12E-06
AC008622.2	0.180329276	0.363553152	1.011532669	0.000182787	0.000325507
AC009095.1	0.21016011	0.526190073	1.32409517	2.41E-09	1.95E-08
AL513320.1	0.156414531	0.372264316	1.25095278	1.42E-06	4.45E-06
AC004837.2	0.123245511	0.36832582	1.579447437	6.15E-10	6.07E-09
PSPC1-AS2	0.308637282	0.801922118	1.377549786	1.53E-08	8.97E-08
AC092338.1	0.286608285	0.636407648	1.150870858	1.51E-06	4.71E-06
AC092171.4	0.157979907	0.597039349	1.91808494	2.47E-12	9.11E-11
AL023584.2	0.116118538	0.236331743	1.02521511	0.001447174	0.002212506
UBOX5-AS1	0.116054148	0.256312225	1.143104205	6.49E-07	2.28E-06
AC005391.1	0.123952606	0.724150685	2.546501326	3.47E-10	3.98E-09
AC007639.1	0.099743006	0.391906519	1.97422198	1.35E-09	1.19E-08
DCUN1D2-AS	0.176192003	0.50656701	1.523604681	2.33E-08	1.28E-07
AC007036.2	0.263254822	0.550886534	1.065295242	0.000346668	0.000584607
AC023302.1	0.06755493	0.249020586	1.882132051	6.27E-08	2.91E-07
ARHGAP27P1-BPTFP1-KPNA2P3	0.706364555	1.417351818	1.004713055	1.86E-08	1.04E-07
AC027607.1	0.262700722	0.599686399	1.190788088	1.78E-06	5.41E-06
AC080129.2	0.229035957	0.887543244	1.954243304	2.74E-05	5.73E-05
AL353807.2	0.07398052	0.299928068	2.019399196	1.66E-08	9.45E-08
AC004000.1	0.511857792	1.217474879	1.250077054	1.53E-05	3.40E-05
LINC00092	0.644352678	0.285326813	-1.175235215	2.73E-10	3.50E-09
AC010719.1	0.383463538	0.999697479	1.382402181	5.10E-05	0.000102129
AC090559.2	0.353596788	0.805678646	1.188099349	0.000258942	0.000446826
LINC01287	0.007626289	0.449574316	5.881434602	0.001710003	0.002575417
AC022211.3	0.259088253	0.629829517	1.281517763	1.06E-10	1.61E-09
AC055764.1	0.128621291	0.258279893	1.005805863	0.000167764	0.000302083
AL035420.1	0.076701338	0.225956865	1.55872374	8.40E-05	0.000160028
AC124067.2	0.127938169	1.309780765	3.355806701	4.65E-09	3.32E-08
AL031717.1	0.429941382	1.118928426	1.379905875	5.91E-09	4.06E-08
AC126118.1	0.136557777	0.291275141	1.092871096	3.04E-05	6.31E-05
AC004148.1	0.452534249	1.11730117	1.303919231	3.89E-09	2.87E-08
AC124283.3	0.189246755	0.395527177	1.063508262	4.86E-06	1.26E-05
AC114760.2	0.246410075	0.495563391	1.008008371	0.000610261	0.000985806
AC090589.2	0.087512608	0.258885998	1.564754156	2.61E-05	5.50E-05
AL117379.1	0.296276058	0.891427083	1.589174747	2.96E-10	3.71E-09
AL021707.6	0.810848975	1.969951122	1.280654699	6.71E-09	4.39E-08
SNHG14	1.106172055	0.436095744	-1.342858984	4.65E-06	1.22E-05
AP005131.2	0.108407078	0.242177773	1.159607513	0.001772239	0.002657679
AL133215.1	0.171388943	0.648794948	1.920488546	6.38E-09	4.31E-08
AC004253.1	0.255567108	0.624102033	1.288079741	2.44E-07	9.76E-07
AC005089.1	0.107467347	0.571876196	2.411804481	2.15E-08	1.19E-07
C1RL-AS1	0.414330348	0.992084606	1.259681664	2.88E-10	3.64E-09
AC092119.2	0.175280846	0.438262678	1.322127471	4.28E-08	2.12E-07
AC016526.2	0.090470888	0.279578999	1.627730461	5.13E-07	1.88E-06
AP001065.4	0.040260206	0.228079273	2.50210889	2.20E-06	6.33E-06
NADK2-AS1	0.238158176	0.481712215	1.016251432	1.21E-05	2.80E-05
AC068580.1	0.665486987	1.728253612	1.37683258	6.46E-09	4.31E-08
BNC2-AS1	0.730590207	0.332636932	-1.135114057	0.000173284	0.000310072
AL158166.1	0.315283834	1.204315148	1.933489866	3.41E-11	7.02E-10
LINC00622	0.132031807	0.312293357	1.24201636	0.0004364	0.000720642
LINC00574	0.130475936	0.330711497	1.341789448	0.004523433	0.00632485
AC010536.1	0.092832149	0.248263311	1.419174648	8.37E-10	8.03E-09
AC008735.1	0.096411096	0.268570216	1.478028223	1.50E-07	6.38E-07
AC130324.1	0.207618548	0.438965273	1.080171479	1.34E-06	4.24E-06
AC000120.1	0.547448746	1.695039206	1.630522837	9.92E-06	2.34E-05
AC004594.1	0.118276763	0.251762323	1.089895728	0.000461501	0.000758716
AP000894.4	0.421392701	0.962002936	1.190875973	0.000485098	0.000792826
AL450344.2	0.186725876	0.43898024	1.233234135	3.64E-05	7.43E-05
AC006017.1	0.107627908	0.269142217	1.322316492	6.62E-07	2.32E-06
AC103740.1	0.674575195	0.166328074	-2.01994757	0.002882057	0.00415509
AL021707.4	0.213510524	0.451517476	1.080474642	1.22E-05	2.81E-05
AL031668.1	0.070182677	0.283804303	2.015709581	3.13E-10	3.75E-09
AC092143.3	0.12207487	0.289624866	1.246419233	3.85E-06	1.04E-05
AC100821.2	0.131018976	0.30202306	1.20488293	5.67E-06	1.44E-05
AL110115.2	0.16725588	0.380332539	1.185204441	0.000551352	0.000897157
AC002128.2	0.245760457	0.855646022	1.799761277	4.85E-11	9.00E-10
AL139349.1	0.202043743	0.640547311	1.664637456	9.55E-09	6.04E-08
AL359697.1	0.229706934	0.486341518	1.082175349	2.03E-06	5.94E-06
AC024451.4	0.110009169	0.406978762	1.887329738	1.63E-10	2.29E-09
AL513534.2	0.818178736	2.386520325	1.544420675	4.08E-08	2.06E-07
AL512306.3	0.099191818	0.248789306	1.326631442	0.00582312	0.007991531
AL162734.1	0.116269911	0.423705346	1.865583528	2.35E-07	9.46E-07
ADAMTS9-AS2	0.700383261	0.184349404	-1.925701853	5.58E-08	2.61E-07
AL137802.2	0.069262987	0.314753805	2.184067315	9.07E-08	4.10E-07
AL390728.4	3.6559234	8.571467517	1.229306386	1.76E-12	7.27E-11
AC004076.2	0.144017806	0.351135674	1.285781388	1.58E-08	9.17E-08
AC004847.1	0.345221731	0.728238191	1.076887121	0.000124848	0.000230059
LINC02532	0.080520537	1.729946834	4.425227089	1.59E-06	4.91E-06
AC145207.8	0.257412747	0.52234169	1.020910356	7.15E-07	2.47E-06
AC011472.1	3.440352378	1.400341879	-1.296777251	0.018896915	0.024202838
AC010201.1	0.104076511	0.226421552	1.121366781	5.57E-05	0.000110039
AC068987.3	0.152901685	0.31751538	1.054222167	0.003190789	0.004558855
AP000442.1	0.395622818	0.798672024	1.013477541	4.44E-08	2.18E-07
GAS8-AS1	0.11714906	0.393893372	1.749459758	4.75E-08	2.32E-07
AL139246.5	0.690053118	1.406110969	1.026931131	4.69E-07	1.74E-06
AC009690.2	0.20415448	0.446217248	1.128085055	1.51E-12	6.44E-11
AL606970.1	0.082783778	0.220044474	1.410375147	0.003352043	0.004758704
LINC01176	0.41403894	1.15810279	1.483924944	3.63E-10	4.04E-09
AC020558.2	0.177442589	0.401414645	1.177740931	5.79E-07	2.09E-06
AP003065.1	0.248866954	1.11653282	2.165579079	1.36E-08	8.20E-08
AL121583.1	0.174959587	0.442968902	1.340183702	7.20E-06	1.77E-05
AC012435.3	0.189561144	0.414330343	1.12811821	2.14E-05	4.58E-05
ARAP1-AS2	0.125447559	0.322725917	1.363225041	6.10E-10	6.07E-09
UBE2Q1-AS1	0.09804132	0.39111209	1.996120312	2.00E-10	2.62E-09
AC018809.1	0.160933517	0.407457264	1.34018393	4.85E-06	1.26E-05
EHMT2-AS1	0.10896961	0.248327352	1.188317325	5.58E-06	1.42E-05
AL009179.1	0.078268125	0.296310193	1.920611466	3.28E-09	2.55E-08
AC012146.2	0.069588925	0.218876835	1.653189653	0.000289385	0.000493996
CFAP61-AS1	0.016364225	0.289028428	4.142594202	3.11E-07	1.21E-06
AC010327.5	0.105754272	0.248611117	1.233174863	1.45E-05	3.24E-05
AC011481.1	0.152696763	0.307601742	1.010394191	0.000224203	0.000392355
AC109460.2	0.322751155	0.873679615	1.436682073	1.48E-11	3.74E-10
LINC01081	0.73044976	0.26517838	-1.461821888	4.41E-08	2.17E-07
AC005180.2	1.553638103	0.568655137	-1.450024592	1.23E-08	7.50E-08
ITFG1-AS1	0.179816746	0.37430461	1.057685433	3.48E-07	1.34E-06
AL162724.1	0.20796027	0.457557926	1.137646463	0.000285058	0.000488106
ACAP2-IT1	0.223859184	0.610531778	1.447474881	1.64E-08	9.36E-08
HAND2-AS1	5.734787316	0.938003598	-2.61207462	0.000163842	0.000295552
AC010487.1	0.166432478	0.696150434	2.064462109	5.52E-10	5.64E-09
CDC42-IT1	0.193310425	0.458442557	1.245821536	1.97E-06	5.82E-06
AL031666.2	0.099503666	0.347598661	1.804600938	1.75E-10	2.37E-09
AC120053.1	0.895723776	2.057951962	1.2000835	4.10E-08	2.06E-07
AC011731.1	0.137511821	0.294735997	1.099867626	8.61E-07	2.90E-06
AC034229.4	0.133582453	0.413563536	1.630378472	1.53E-06	4.78E-06
UBE2R2-AS1	0.405436051	0.868556494	1.099145313	1.72E-05	3.80E-05
AL133410.1	0.178440105	0.772391654	2.113892673	2.64E-15	3.49E-13
AC106028.3	0.206429556	0.495195993	1.262350093	3.31E-10	3.84E-09
AC025171.4	0.211398269	0.58148605	1.459781014	1.14E-08	6.96E-08
AC008395.1	0.125744721	0.297508973	1.242435353	0.000220027	0.000385654
AC006141.1	0.220722894	0.45775155	1.052328492	1.80E-05	3.92E-05
TMEM147-AS1	0.512514387	1.101881284	1.104304388	2.21E-09	1.81E-08
AL136980.1	0.086245528	0.227165132	1.397219855	8.22E-05	0.00015692
AL451085.1	0.087983351	0.242707563	1.463916613	6.01E-06	1.52E-05
AP002993.1	0.365984804	0.763603966	1.061040847	0.000557009	0.000905038
AC013652.1	0.086041539	0.326194985	1.922629369	1.02E-06	3.34E-06
LINC02528	0.039333847	0.225363896	2.518413191	5.90E-07	2.12E-06
MYOSLID	0.078352371	0.52312249	2.739099951	5.30E-09	3.71E-08
HHLA3-AS1	0.059939639	0.286350982	2.256202251	5.84E-05	0.000115191
GIHCG	2.173493692	1.072649104	-1.018837704	3.95E-05	8.01E-05
AF111167.2	0.673108645	0.312892006	-1.105174584	4.26E-10	4.56E-09
AL390961.2	0.095583637	0.260954943	1.448965155	7.09E-06	1.75E-05
PRR7-AS1	0.156991215	0.662177669	2.076534534	8.31E-14	5.78E-12
AP002954.1	0.185373902	0.543359834	1.551469775	5.16E-05	0.000103142
AC079035.1	0.113817575	0.240461459	1.079082331	0.000799932	0.001262871
AC011120.1	0.117391973	0.295043521	1.329594011	2.80E-05	5.86E-05
AC120498.10	0.50129868	0.204368977	-1.294494222	0.000217538	0.000381892
AL158063.1	0.08033869	0.243210449	1.598038373	1.87E-05	4.06E-05
AC012073.1	0.326561665	1.414589251	2.114955856	2.80E-17	1.66E-14
ODF2-AS1	0.199238165	0.503166797	1.336542693	2.01E-06	5.92E-06
AP005131.4	0.104073371	0.266265333	1.355263626	0.000947315	0.001482928
AC092301.1	0.24417796	0.585969995	1.262893805	1.64E-08	9.36E-08
AC055855.2	0.159697292	0.437337943	1.453408673	1.11E-08	6.82E-08
AP005899.1	0.314758599	0.98640913	1.647940358	8.49E-11	1.37E-09
LINC02762	1.042968725	0.445766123	-1.226337013	1.78E-06	5.40E-06
AC129510.1	0.280032778	0.780347208	1.478520476	6.60E-10	6.44E-09
AC117500.2	0.182812285	0.419020839	1.196658972	1.85E-07	7.59E-07
AC022973.3	0.188646743	0.715946933	1.924165463	1.66E-10	2.31E-09
ZNF667-AS1	3.001955923	1.295529016	-1.212361466	4.92E-07	1.81E-06
AC005921.4	0.148079728	0.327251045	1.144023646	1.21E-06	3.85E-06
AP4B1-AS1	0.220444068	0.500689029	1.18350219	3.59E-08	1.86E-07
AC113139.1	0.395117885	0.896682842	1.182314643	9.16E-06	2.19E-05
AP003419.3	0.112712705	0.367313835	1.70436309	1.17E-07	5.13E-07
ZFAS1	19.78309395	40.48185975	1.033007497	6.05E-09	4.11E-08
AC010478.1	1.069436054	0.404642886	-1.402129082	0.001423558	0.002182397
AC005165.1	0.960671354	0.34312708	-1.485299981	3.81E-07	1.43E-06
AC002128.1	0.217206944	0.615859638	1.503531352	1.42E-10	2.08E-09
AC093297.2	1.058226199	2.21612992	1.066394421	1.34E-09	1.19E-08
AC015853.1	0.101290032	0.277497045	1.453980208	1.62E-08	9.35E-08
BCAR4	0.013446615	0.60901706	5.501167651	1.33E-05	3.02E-05
AC084125.4	0.217462963	0.642982806	1.564010451	5.71E-10	5.78E-09
AC245884.8	0.263683071	0.779436244	1.56362607	1.56E-09	1.35E-08
AL590133.1	0.097414092	0.328095168	1.751911951	3.66E-10	4.04E-09
AP002812.5	0.279352105	0.593825575	1.087954536	5.89E-05	0.000116001
AC253536.6	0.174135564	0.400755283	1.202510663	2.74E-06	7.73E-06
ZNF582-AS1	0.596004241	0.266903406	-1.159004884	2.40E-06	6.82E-06
LINC01355	0.373998082	1.050755632	1.490324414	8.54E-09	5.50E-08
AL512652.1	0.071060632	0.224670074	1.660685554	1.28E-07	5.56E-07
MIR17HG	0.121687046	0.541996635	2.155108297	1.10E-11	3.15E-10
ANKRD44-IT1	0.161908478	0.402777498	1.314804557	0.00222574	0.003272455
AC005387.1	0.121045836	0.267569321	1.144359261	1.54E-06	4.80E-06
HOXC-AS3	0.002154102	0.334154551	7.277285066	1.55E-14	1.57E-12
BARX1-DT	1.330054101	0.397059384	-1.744058234	0.000273315	0.000469837
HNF1A-AS1	1.776450234	7.142016272	2.007334148	6.16E-10	6.07E-09
LINC02068	0.079055392	0.260683772	1.721365004	4.03E-06	1.08E-05
SNHG1	4.370723547	10.93770231	1.323365668	8.23E-12	2.62E-10
AC009996.1	0.231850678	0.46906911	1.016604551	7.72E-06	1.88E-05
AC046143.1	0.37698665	0.893557528	1.245047181	9.69E-12	2.90E-10
AL096701.3	0.140483014	0.296578928	1.078020397	9.09E-07	3.01E-06
AP001107.5	2.839260067	0.365427324	-2.957858584	3.28E-10	3.84E-09
PHACTR2-AS1	0.147770343	0.376906717	1.350850754	8.13E-07	2.77E-06
YEATS2-AS1	0.117202478	0.326910332	1.479891903	2.58E-11	6.06E-10
AC106900.1	0.2156017	1.056451809	2.292786502	2.57E-08	1.39E-07
AC008543.3	0.132343768	0.383405277	1.534579932	5.89E-09	4.06E-08
NARF-IT1	0.147778155	0.316000318	1.096492992	3.75E-06	1.01E-05
AF001548.1	5.163657691	1.282295238	-2.009664896	3.51E-05	7.20E-05
MCCC1-AS1	0.15940152	0.42063491	1.399903203	9.32E-08	4.20E-07
AC011462.4	0.25804228	0.719090507	1.478565897	4.39E-09	3.20E-08
AP003469.2	0.416030968	0.855744492	1.04048918	0.001035741	0.001614537
AL049836.1	0.041576346	0.41875245	3.332262771	6.69E-10	6.47E-09
AL136221.1	0.244092594	0.71637617	1.553288826	3.37E-08	1.78E-07
AC024060.2	1.385258312	3.197928642	1.206982723	9.37E-09	6.00E-08
AC005104.1	0.351827381	0.813293099	1.208907606	8.32E-07	2.82E-06
AC138956.1	0.249817402	0.594391087	1.250538508	1.90E-07	7.73E-07
LINC01082	4.830414251	1.439264572	-1.746815099	2.64E-12	9.20E-11
AL357054.4	1.60205567	0.482120409	-1.732458874	1.39E-05	3.14E-05
HOXC-AS1	0.058672025	0.980820743	4.063244806	1.24E-15	2.04E-13
LINC02604	1.291228036	4.012569576	1.635782599	1.46E-11	3.74E-10
AC007277.1	0.041861862	0.238978815	2.513174329	0.007042543	0.009547321
AC002398.2	1.85400921	0.382936421	-2.275471625	5.73E-06	1.45E-05
AL391244.1	0.770670251	0.359460423	-1.100280763	1.34E-07	5.74E-07
AL034550.1	0.172978331	0.772238349	2.158454878	9.58E-14	6.27E-12
DIP2A-IT1	0.242912226	0.530465239	1.126823112	1.30E-05	2.95E-05
ANKRD10-IT1	2.301873964	8.381043435	1.864321027	2.59E-14	2.16E-12
AC027544.2	0.094956778	0.236147086	1.314342842	5.19E-06	1.34E-05
AC025034.1	0.152953376	0.400769263	1.389679912	5.11E-08	2.46E-07
AC093788.1	0.206086049	0.679187566	1.720563198	1.26E-10	1.87E-09
AC009237.15	0.422981044	1.193379902	1.496388471	4.86E-06	1.26E-05
AC132938.6	0.150485795	0.408834313	1.441888977	1.88E-10	2.52E-09
AC015849.3	1.135436555	2.901967568	1.353784302	3.03E-10	3.74E-09
Z82243.1	0.403917736	1.101957584	1.447935293	1.71E-10	2.35E-09
AL023803.1	0.295583772	0.682806223	1.207909139	0.000840052	0.001324331
LINC02585	0.516323434	1.348673793	1.385194459	2.06E-09	1.71E-08
AL031714.1	0.330182706	0.779418236	1.239133129	2.10E-10	2.72E-09
AL359382.1	0.082773527	0.262944773	1.667518484	0.002516751	0.003666419
SAP30-DT	1.373794922	0.525974226	-1.385102647	0.000591193	0.000956392
LINC00894	0.157150317	0.375673422	1.257333876	1.44E-08	8.64E-08
AC011472.4	2.052144662	0.647130787	-1.665003216	0.001983009	0.002946714
AC025280.1	1.659579781	0.385338004	-2.1066216	0.000483068	0.000790669
AC010761.1	0.762833702	1.615255784	1.082322153	1.08E-10	1.62E-09
MIR1-1HG-AS1	1.566802451	0.293825449	-2.414792029	2.89E-08	1.54E-07
BICRA-AS1	0.172681935	0.352868489	1.031013441	0.000204767	0.00036061
AL137244.1	0.093825879	0.274139582	1.546852852	2.03E-07	8.20E-07
AC011379.2	0.18316192	0.38412788	1.068467089	0.003919789	0.005536454
AL162595.1	0.205077927	0.755325338	1.880925962	1.28E-15	2.04E-13
AC066613.1	0.174883753	0.458645688	1.39098381	2.70E-09	2.16E-08
AP000553.2	0.061004624	0.220794586	1.855714304	3.29E-06	9.01E-06
SCAT2	0.170382388	0.825367079	2.276259678	1.17E-13	7.24E-12
AC004908.2	0.435578114	0.956778932	1.135254155	1.09E-08	6.76E-08
SEC62-AS1	0.200767469	0.448364867	1.159147712	1.58E-05	3.51E-05
VPS9D1-AS1	1.516050884	6.909481902	2.18825936	1.51E-12	6.44E-11
AC091185.1	0.228786669	0.503003815	1.136566353	1.09E-05	2.55E-05
AC132192.1	0.16662054	0.416947212	1.32329848	1.85E-07	7.59E-07
AL391832.2	0.243610646	0.892417365	1.873141402	8.15E-11	1.33E-09
AC133065.1	0.101368353	0.215994312	1.091386	0.003134648	0.004490171
AC048341.1	0.145516471	0.330249477	1.182373818	2.77E-08	1.48E-07
LINC02542	1.030455649	3.50438046	1.765877	0.025427984	0.031870885
A2M-AS1	1.376588651	0.492402258	-1.483188238	0.003206988	0.004570267
AC002553.1	0.731102939	1.69039247	1.20921179	5.30E-07	1.93E-06
C1orf195	0.298749977	0.812550968	1.44351971	6.74E-08	3.10E-07
AC010422.2	0.128640348	0.274657369	1.094289782	8.82E-06	2.12E-05
TMED2-DT	0.167092284	0.418216022	1.323603224	7.36E-13	3.72E-11
AC124312.3	0.52027563	0.186144755	-1.482851166	2.65E-06	7.50E-06
AC009237.14	1.868128266	4.02586767	1.107706238	1.41E-05	3.17E-05
AC020913.1	0.193806892	0.454144674	1.228532084	2.16E-06	6.25E-06
LINC02803	0.102185569	0.284221811	1.475825794	3.54E-07	1.36E-06
AC127024.5	1.211983144	2.470423606	1.02738881	9.66E-08	4.32E-07
AL078621.2	0.032266363	0.229147004	2.828170557	0.000884466	0.001390411
AL031709.1	0.09104654	0.269706628	1.566714877	1.24E-07	5.40E-07
STAG3L5P-PVRIG2P-PILRB	0.227614871	0.584974558	1.361779059	7.04E-11	1.17E-09
AL139035.1	0.214745271	0.459106542	1.096202628	1.28E-05	2.92E-05
PABPC4-AS1	0.187905326	0.509548202	1.439212671	3.28E-09	2.55E-08
AC011465.1	0.334372844	1.226893102	1.875479965	1.00E-10	1.57E-09
AP003071.3	1.775140436	0.636988729	-1.478593413	0.026528667	0.033101353
FENDRR	6.906974516	2.819012419	-1.292864067	3.72E-07	1.41E-06
DLEU2	0.422942039	1.592363046	1.912637423	3.85E-17	1.66E-14
AC007038.1	0.386067026	1.178284507	1.609764689	2.61E-11	6.06E-10
AC104785.1	0.130201245	0.294374807	1.17691097	6.99E-06	1.73E-05
AC093702.1	0.885823138	0.221469575	-1.999910166	0.020316151	0.025842143
AP003071.4	2.616672858	0.957900411	-1.449785989	0.017072956	0.022018771
ASAP1-IT2	0.114150693	0.310613276	1.444179879	9.74E-08	4.34E-07
PTOV1-AS2	1.143572334	2.54956184	1.156701709	9.51E-10	8.82E-09
AP006333.1	1.151437504	0.271722451	-2.08323043	0.000184503	0.000327514
MYO16-AS1	0.031956125	0.252774302	2.983685413	0.001867299	0.00278593
AC114956.1	0.07832884	0.218125781	1.477544796	0.000140855	0.000257424
AL136531.1	0.452711311	0.982250429	1.117499541	2.14E-06	6.24E-06
NARF-AS1	0.07303422	0.236134645	1.692965229	1.09E-09	9.90E-09
AC012085.2	0.566790185	0.171080021	-1.728143489	0.000304085	0.000517503
SOCAR	0.093826498	0.304088529	1.696424075	1.17E-11	3.18E-10
AC010326.3	2.772050909	6.056637702	1.127563361	1.52E-09	1.33E-08
AC012615.6	0.439868139	0.920406671	1.065200336	4.17E-08	2.08E-07
PANK2-AS1	0.994474918	2.136596589	1.103307648	2.88E-07	1.13E-06
AC134407.1	0.427964695	0.873369166	1.029099811	2.16E-05	4.62E-05
AC012317.1	0.442402398	1.086119239	1.295751387	0.000672146	0.001079507
AL591895.1	4.541854977	13.45796071	1.567106268	9.91E-12	2.90E-10
AC113410.2	0.326086811	0.693467896	1.088573003	2.33E-06	6.64E-06
AL121845.4	0.21728134	0.550730757	1.341782899	1.01E-06	3.34E-06
AC010320.4	0.313091063	0.852066316	1.44438339	1.88E-06	5.63E-06
MIS18A-AS1	0.088976923	0.232208903	1.383920171	1.76E-06	5.37E-06
AC027449.1	0.078924698	0.304404596	1.947441398	1.94E-05	4.20E-05
AC090948.3	0.312121058	0.747818726	1.260582904	4.79E-08	2.33E-07
AC020913.3	0.709612619	1.645826984	1.213709112	1.21E-06	3.85E-06
AP002907.1	0.256519971	0.702304857	1.453026264	2.01E-09	1.68E-08
AP001065.3	1.637706618	0.35777342	-2.19455882	6.81E-06	1.69E-05
AC003070.1	1.108376942	2.267850324	1.032876824	7.69E-06	1.88E-05
AC005086.2	0.324353259	0.781804218	1.269241435	1.47E-06	4.62E-06
AC130456.3	0.704862945	2.42436297	1.782191042	3.47E-09	2.65E-08
AC025575.2	0.131741587	1.286933953	3.288155275	1.29E-07	5.57E-07
AL590729.1	0.076828042	0.286771457	1.900196538	3.65E-10	4.04E-09
AL354989.1	0.13768058	0.302081654	1.133613494	1.16E-05	2.70E-05
DLGAP4-AS1	0.18395959	0.370587891	1.010426857	1.52E-05	3.38E-05
IGF2BP2-AS1	0.04663425	0.242223968	2.376879804	1.44E-10	2.08E-09
AC011479.3	0.109470356	0.347438679	1.666218122	6.50E-09	4.31E-08
LINC01778	0.583953048	0.198911635	-1.553724707	0.00066893	0.001077452
AC024267.1	0.180219496	0.528033715	1.550874958	0.000151405	0.000274901
AC084083.1	0.13100097	0.436162006	1.735286604	9.45E-09	6.01E-08
AC010260.1	0.221311726	0.534383967	1.271796829	1.76E-07	7.26E-07
CTBP1-AS	0.266401002	0.538825493	1.0162186	1.15E-07	5.07E-07
KCNQ1OT1	0.140354829	0.526928767	1.908529245	1.32E-08	7.97E-08
AC011479.4	0.19531704	0.463526994	1.246835541	2.99E-07	1.17E-06
AC010761.3	0.342084063	0.937550244	1.454545114	5.48E-08	2.61E-07
AC087273.2	0.019314077	0.2456141	3.668668741	1.18E-07	5.18E-07
AL353708.3	0.116858755	0.280045371	1.260894761	3.88E-07	1.45E-06
AC114730.3	0.16985571	0.387287657	1.189095805	4.54E-06	1.20E-05
AC067750.1	0.69048953	0.298359116	-1.210569681	0.021861614	0.027744557
AC116025.2	0.105885315	0.654258978	2.627359304	2.06E-12	7.90E-11
AP005271.1	0.043984459	0.250047146	2.507134354	0.015300655	0.020058456
AC020891.2	0.046073558	0.233573978	2.341868643	5.09E-07	1.87E-06
LINC00685	0.476923825	1.064438711	1.158262124	2.00E-05	4.31E-05
AL132642.1	1.128436838	0.445145025	-1.341978331	6.19E-05	0.000121142
AC006042.1	0.639329067	2.551236863	1.996566257	5.83E-11	1.04E-09
AC068790.7	0.223526541	0.488350381	1.12747048	1.41E-05	3.17E-05
AL031600.1	0.356937554	1.169452124	1.712089198	4.30E-10	4.56E-09
LINC01579	0.634881404	0.228797022	-1.472418847	0.029718935	0.03691649
ASH1L-IT1	0.108530581	0.328124521	1.596141801	8.54E-07	2.89E-06
AC135050.3	0.216775201	0.438689029	1.016998908	3.05E-05	6.31E-05
AP002812.3	0.163487613	0.43006036	1.395357826	1.31E-06	4.15E-06
LINC01004	0.589804638	1.581053635	1.422577237	9.33E-11	1.48E-09
AC027373.1	0.13028967	0.266708856	1.033543029	3.74E-05	7.63E-05
AL450263.1	0.340300833	0.713693937	1.068494835	5.08E-06	1.31E-05
AC084125.2	0.186143819	0.387319644	1.05710696	5.38E-07	1.96E-06
AC021851.1	0.161127081	0.508800616	1.658901426	1.94E-10	2.56E-09
AL139120.1	0.241199329	0.711204191	1.560037934	1.24E-07	5.40E-07
SNHG12	1.527850234	3.488237706	1.190995224	3.16E-11	6.93E-10
AC109992.2	0.061344767	0.250737839	2.031167539	4.08E-11	7.96E-10
AC006449.5	0.152951466	0.421933303	1.463941029	5.58E-08	2.61E-07
LINC01977	0.0646581	0.346521911	2.42204357	1.41E-07	6.05E-07
AP001347.1	0.880580749	0.30648893	-1.522620341	0.000303212	0.000516807
AC092803.1	0.309400825	0.668567508	1.111596202	1.03E-05	2.42E-05
AC005519.1	0.314408093	0.633499028	1.010704051	1.11E-06	3.57E-06
AC008808.2	2.666640921	0.808019674	-1.722561244	8.63E-06	2.08E-05
AC068533.3	0.252889033	0.730517373	1.530414109	2.55E-08	1.39E-07
CARMN	3.45854586	1.081520856	-1.6771041	0.002738153	0.003968182
AL049612.1	0.099850805	0.316213437	1.663052705	0.016382656	0.021202204
NKILA	0.303616933	1.401804171	2.206960662	4.57E-09	3.28E-08
AL031710.1	0.083100776	0.213850969	1.363671889	2.25E-05	4.79E-05
AC108860.2	0.361625293	1.185837432	1.71333875	1.22E-11	3.24E-10
SNHG17	3.116970885	6.896983592	1.145820855	4.85E-10	5.09E-09
AC004637.1	0.706185395	0.234919036	-1.587883359	0.000389957	0.000650709
AL359881.1	0.090215761	0.518428371	2.522693273	3.07E-06	8.48E-06
AC124312.2	1.148404314	0.51136356	-1.167209394	0.000709896	0.001138493
AC018607.1	0.139901239	0.541563081	1.952720652	3.28E-10	3.84E-09
AC012254.1	0.057883691	0.259932996	2.166910968	2.11E-05	4.54E-05
AC006449.3	0.080463688	0.280578337	1.801993863	1.99E-09	1.68E-08
AC004951.1	0.214173209	0.512321147	1.258270417	2.53E-08	1.38E-07
AC027796.4	0.463614597	0.979469146	1.079074056	1.89E-07	7.72E-07
AL163051.1	0.267679092	0.619961803	1.211674872	2.15E-09	1.77E-08
AC024560.3	0.258726036	0.879062722	1.764540863	2.18E-11	5.39E-10
U47924.1	0.06875837	0.237271793	1.786933356	3.01E-07	1.18E-06
AC083906.3	0.033513745	0.30082698	3.166109145	7.85E-09	5.08E-08
SERTAD4-AS1	7.646535725	3.179701573	-1.265914911	0.00046833	0.000768807
AL035448.1	0.136651062	0.312674129	1.194163183	2.40E-06	6.82E-06
AC104958.2	0.718432576	2.751959855	1.937534752	0.002357142	0.003451972
KANSL1L-AS1	0.204926434	0.485393523	1.244048762	2.63E-07	1.05E-06
AC112512.1	0.138021258	0.319914665	1.21279664	5.56E-07	2.02E-06
AL356740.1	0.155948087	0.404889321	1.376461738	0.001383709	0.00212828
AC211433.1	0.157993321	0.433889192	1.457463078	1.20E-09	1.08E-08
AC024267.4	0.445846786	1.148412157	1.365020586	3.89E-08	1.99E-07
PART1	1.883196549	0.413810401	-2.186141769	2.78E-11	6.32E-10
AC090044.1	0.516694002	0.199138452	-1.375538315	0.003149734	0.004505982
AC096637.1	0.270192524	0.706458817	1.386617701	1.50E-05	3.36E-05
WASHC5-AS1	0.072278548	0.367961672	2.347916063	4.78E-14	3.55E-12
AC093690.1	0.133845389	0.271794965	1.021951295	3.88E-06	1.04E-05
CR936218.1	0.446322425	0.947289862	1.085719651	1.02E-05	2.40E-05
AC027018.1	0.09906889	0.299889791	1.597928424	3.64E-07	1.38E-06
DNAJC3-DT	0.698001987	1.39642964	1.000439835	9.53E-05	0.000179545
AL592494.2	0.182893923	0.391839156	1.099254428	0.015124069	0.019850341
GRTP1-AS1	0.145852146	0.306763337	1.072619453	1.79E-05	3.92E-05
AL445222.1	0.480652733	1.087775875	1.178314493	1.31E-05	2.98E-05
SND1-IT1	0.370363324	0.807106079	1.12381706	2.48E-05	5.24E-05
AC007216.3	0.236053355	0.546801142	1.211903271	3.98E-07	1.49E-06
OPA1-AS1	0.080006709	0.254673739	1.670457309	1.53E-08	8.97E-08
AL031673.1	0.632602206	1.483109567	1.229254691	4.83E-06	1.26E-05
AL133243.3	0.289575056	0.583817694	1.011580603	6.70E-07	2.34E-06
RNF139-AS1	0.134263252	0.356505123	1.408858312	6.69E-12	2.19E-10
AC015911.3	0.244219428	0.720376151	1.560572447	3.51E-05	7.20E-05
LINC01711	0.008230077	0.308416248	5.227829122	2.82E-15	3.49E-13
ZNF32-AS1	0.165679164	0.367183192	1.148107845	3.02E-06	8.35E-06
AC024361.1	0.290471096	0.641764531	1.143649445	5.00E-05	0.000100468
LINC00954	0.096042959	0.360222854	1.907137959	0.000181083	0.000323509
PGM5-AS1	11.18765225	1.104176939	-3.340864035	5.00E-13	2.65E-11
LENG8-AS1	1.313684949	2.925826561	1.155224925	6.05E-09	4.11E-08
AC010883.1	0.337430475	0.732773552	1.118777156	4.61E-06	1.22E-05
AC145124.1	0.635510243	0.313146752	-1.021076461	4.48E-06	1.19E-05
LINC02428	0.025967845	0.362959722	3.805011258	0.004670361	0.006513925
AC116914.2	0.51877973	1.135806391	1.130522918	1.91E-06	5.64E-06
AC005180.1	1.356915186	0.51056528	-1.41016321	1.66E-07	7.01E-07
AC107959.1	0.844651907	0.353708056	-1.255797833	7.93E-07	2.72E-06
Z94721.1	0.323298178	1.064217399	1.718855613	3.30E-11	6.93E-10
AL158166.2	0.187142702	0.54676101	1.546771578	1.77E-09	1.51E-08
AC068790.5	0.29557727	0.67204734	1.185027533	1.03E-06	3.37E-06
AC068790.4	0.315898365	0.686000646	1.118749465	4.93E-06	1.28E-05
AC120498.4	0.096042218	0.785796912	3.032415875	8.20E-07	2.79E-06
LINC02195	0.223172192	1.054869475	2.240835321	2.11E-08	1.17E-07
AC068620.2	0.155997171	0.344074434	1.141200832	2.02E-06	5.93E-06
AC017083.1	0.105869945	0.293137301	1.469283478	2.41E-09	1.95E-08
AC012676.4	0.09623718	0.2289902	1.250619575	2.11E-05	4.53E-05
AC010530.1	0.154425365	0.359992363	1.221056562	3.39E-06	9.24E-06
AC131009.3	0.433762032	2.0361198	2.230846767	4.46E-17	1.66E-14
AL133467.1	0.873163705	0.308230437	-1.502242831	0.007339177	0.009926057
AC243967.2	0.050982038	0.303577768	2.574005195	3.44E-06	9.35E-06
AC022558.1	0.226417675	0.533648981	1.236904503	5.23E-08	2.51E-07
TMPO-AS1	0.573480499	1.393954782	1.281367429	6.15E-11	1.05E-09
AL513008.1	0.664604948	1.617537181	1.283229936	0.027867212	0.034732595
KDM4A-AS1	0.178007678	0.482802944	1.439495004	4.44E-13	2.47E-11
AC253536.3	0.450338927	1.142039012	1.34252884	1.91E-06	5.64E-06
AC068790.2	0.223084214	0.485449526	1.121732871	3.44E-07	1.33E-06
AC132192.2	0.282067722	0.788524928	1.483114781	1.59E-10	2.27E-09
AC004943.2	0.363269911	0.856744523	1.237823188	2.72E-14	2.16E-12
AC005776.2	0.308572358	0.636333785	1.044174892	2.91E-06	8.14E-06
AC068888.2	0.249904216	0.555415441	1.152192046	6.49E-07	2.28E-06
AL365436.2	0.231174852	0.583341583	1.335356454	5.93E-07	2.12E-06
LINC02875	0.137016341	0.337747952	1.301599055	0.000182218	0.000325014
AC018695.4	0.171476638	0.511980981	1.578078177	3.20E-11	6.93E-10
AL133406.2	0.220224226	0.597437108	1.439813664	7.79E-09	5.07E-08
AC012213.3	0.108874026	0.306637703	1.493875285	1.83E-09	1.55E-08
AP001893.1	0.21584607	0.518849913	1.265314447	5.06E-08	2.45E-07
NCBP2-AS1	0.150442759	0.329221238	1.129842737	1.11E-06	3.57E-06
INE1	0.537190976	1.165724859	1.117720342	1.06E-09	9.74E-09
LINC01943	0.35968593	0.757657365	1.074807842	1.11E-08	6.82E-08
AC012676.3	0.180383104	0.421297936	1.223776631	7.63E-06	1.87E-05
SCAT1	0.07093738	0.43500215	2.616404584	3.53E-11	7.07E-10
AC073655.2	0.183805696	0.389875549	1.084832203	4.41E-06	1.17E-05
AC008569.2	0.127389401	0.406352197	1.673485445	3.04E-09	2.41E-08
AP002784.1	0.012920482	0.594155688	5.523109234	3.83E-10	4.18E-09
AL353796.1	0.410229093	0.843956289	1.040738469	4.70E-09	3.33E-08
AL161891.1	0.116147545	0.494611422	2.090336895	2.38E-16	5.30E-14
AP003467.1	0.069235432	0.260999879	1.914466688	1.67E-07	7.02E-07
RUSC1-AS1	0.527685447	1.442464392	1.450785606	2.02E-12	7.90E-11
AC022762.2	0.17620025	0.571206378	1.696796116	4.05E-10	4.38E-09
AC092718.4	3.647879529	10.22645679	1.487176383	7.88E-13	3.81E-11
AL592435.1	0.147778719	0.345967436	1.227197728	5.89E-11	1.04E-09
HM13-IT1	1.286050015	3.125627339	1.281199029	5.89E-09	4.06E-08
AL110115.1	0.203631976	0.470253268	1.20747385	6.39E-06	1.60E-05
AL512770.1	0.20743378	0.465750357	1.166906022	4.44E-09	3.21E-08
AC113143.1	0.301772646	1.10495353	1.872451753	4.13E-08	2.07E-07
AL355488.1	0.375061383	1.422364542	1.923092631	2.69E-13	1.58E-11
AC026347.1	0.440965414	1.110725782	1.332765273	3.06E-05	6.32E-05
AC138956.2	0.430575692	0.872511486	1.01890725	5.98E-07	2.12E-06
HOXC13-AS	0.009398339	0.228210839	4.601817688	1.74E-05	3.83E-05
ZKSCAN2-DT	0.203564565	0.48858042	1.263109597	3.30E-11	6.93E-10
AC008870.2	0.208010545	0.557751445	1.422965679	4.70E-11	8.87E-10
AC104564.5	0.082286766	0.219409498	1.414893656	1.02E-06	3.34E-06
LACTB2-AS1	0.054043427	0.252784143	2.225714888	1.16E-14	1.29E-12
AC092171.5	0.492834801	1.12092449	1.185513057	9.02E-07	3.00E-06
AC127024.4	0.617889304	1.278204172	1.048697997	3.57E-06	9.70E-06
MAFG-DT	1.024926223	2.558968874	1.320042534	1.71E-07	7.11E-07
AC092910.3	0.180689073	0.478575658	1.405237757	1.46E-12	6.44E-11
AL513217.1	0.792786561	0.173326452	-2.193440659	4.87E-05	9.80E-05
AC131571.1	0.106102699	0.319785178	1.591641717	6.81E-06	1.69E-05
AC008735.2	1.041078528	2.801537643	1.428139983	3.06E-10	3.74E-09
AC090617.4	0.142189077	0.289482112	1.02566356	5.20E-05	0.000103585
C3orf35	0.142473285	0.329659467	1.21028508	3.59E-08	1.86E-07
AC016949.1	0.413058813	1.081910357	1.389161852	6.65E-09	4.38E-08
AL137798.1	0.106551211	0.230293378	1.111925939	0.005898863	0.008075565
AL139123.1	0.110777161	0.289280501	1.38480861	4.08E-06	1.09E-05
AL583810.1	0.134375372	0.487209144	1.85827246	1.16E-09	1.05E-08
AC091057.2	0.442224486	1.590140862	1.846303758	3.75E-07	1.41E-06
AL590560.3	0.232002685	0.4857759	1.066149417	0.030484848	0.037825681
AC005076.1	0.264341078	0.676115813	1.354869754	0.000100142	0.000187011
NALT1	3.290001571	0.674121426	-2.287007887	0.000244351	0.000423618
AL139384.1	0.310303661	0.743456886	1.260568361	2.67E-07	1.06E-06
AC127024.2	0.232592517	0.572945928	1.30059431	9.30E-06	2.22E-05
AP001160.4	0.261441383	0.546668666	1.064179164	5.47E-05	0.000108333
AL031670.1	0.406242502	0.928884165	1.193157513	4.06E-08	2.06E-07
AC137932.3	0.15113068	0.369524033	1.289871639	6.61E-11	1.12E-09
HLA-DQB1-AS1	1.073783002	2.316473637	1.109227791	0.001797928	0.002689643
AC092794.2	0.074032621	0.243188723	1.715843317	0.000242275	0.000420674
AL022322.1	0.352661635	1.4733426	2.062736401	2.56E-14	2.16E-12
LINC01767	0.164571285	0.392037541	1.252279178	0.034732238	0.042526931
AL158196.1	0.10974694	0.268233029	1.289306175	7.23E-06	1.77E-05
AL928654.2	0.71532331	2.223178334	1.635956319	5.93E-12	2.00E-10
ZNF710-AS1	7.189913646	3.004435025	-1.258880721	1.06E-06	3.43E-06
AC020915.2	0.485903854	1.23786653	1.349112986	3.92E-08	2.00E-07
FGF14-AS2	1.561544889	0.571523891	-1.45008833	1.00E-08	6.29E-08
AP001469.3	0.351109976	0.779838644	1.151252659	9.23E-10	8.64E-09
THUMPD3-AS1	0.924920204	1.872223531	1.017351884	8.97E-10	8.53E-09
AC002398.1	0.584018735	1.348583702	1.207358512	3.28E-09	2.55E-08
AL513218.1	0.179577639	0.460676327	1.35914575	3.81E-09	2.83E-08
AC020661.2	0.106447928	0.332873898	1.644827881	9.50E-08	4.26E-07
AL009178.2	0.117867557	0.368264919	1.643577305	4.74E-09	3.34E-08
AC087741.1	0.26441851	0.767236841	1.536848824	3.63E-10	4.04E-09
