# Supplementary material for: A DCS-related lncRNA signature predicts the prognosis and chemotherapeutic response of patients with gastric cancer
Source: Biosci Rep. 2022 Sep 2;42(9):BSR20220989. doi: 10.1042/BSR20220989 (PMC9446389; doi:10.1042/BSR20220989)
Supplement: Supplementary Files S1-S2 [file BSR-2022-0989_supp1.zip › BSR-2022-0989_supp2.txt]

Transcription factor	Name
HNF-3alpha	Hepatocyte nuclear factor-3 alpha
IRF-1	Interferon regulatory factor 1
TFIID	Transcription factor IID
YY1	Yin Yang 1
GR-alpha	glucocorticoid receptor alpha
C/EBPbeta	CCAAT/enhancer-binding protein beta
XBP-1	X-box-binding protein 1
NF-AT1	nuclear factor
GR	Glucocorticoid receptor
NFI/CTF	Nuclear Factor I/CAAT-box transcription factor
TFII-I	Transcription factor II-I
STAT4	Signal transducer and activator of transcription 4
GR-beta	glucocorticoid receptor beta
PR-A	Progesterone receptor isoform A
FOXP3	Forkhead box protein P3
c-Ets-1	ETS proto-oncogene 1, transcription factor
c-Myb	MYB proto-oncogene, transcription factor
PR-B	Progesterone receptor isoform B
NF-1	Neurofibromin 1
C/EBPalpha	CCAAT/enhancer-binding protein alpha
